# Supplementary material for: Causality between Alzheimer disease and delirium: A two-sample Mendelian randomization study and gene colocalization analyses
Source: Medicine (Baltimore). 2026 Jan 30;105(5):e47492. doi: 10.1097/MD.0000000000047492 (PMC12863775; doi:10.1097/MD.0000000000047492)
Supplement: Supplementary file 1 [file medi-105-e47492-s001.xls]

## Sheet: Supplementary Table S1
				Table Summary information of the GWAS database in this study
	Traits	Data source	GWAS ID	PMID	sample size		Number of SNPs	population	year
					cases	controls
	Exposures
	Alzheimer's disease	IEU database	ieu-b-2	30820047	21982	41944	10528610	European	2019
	Alzheimer's disease	CTG database	NA	34493870	90338	1036225	12148187	European	2021
	outcome
	Delirium	IEU database	finn-b-F5_DELIRIUM	NA	1269	209487	16380452	European	2021

## Sheet: Supplementary Table S2
SNP	effect_allele.exposure	other_allele.exposure	effect_allele.outcome	other_allele.outcome	beta.exposure	beta.outcome	eaf.outcome	remove	palindromic	ambiguous	id.outcome	chr.outcome	pos.outcome	pval.outcome	se.outcome	samplesize.outcome	outcome	mr_keep.outcome	pval_origin.outcome	data_source.outcome	chr.exposure	pos.exposure	se.exposure	pval.exposure	samplesize.exposure	id.exposure	exposure	mr_keep.exposure	pval_origin.exposure	data_source.exposure	action	mr_keep	R2	F	FMean	eaf.exposure
rs111278137	A	G	A	G	-0.4735	-0.135624	0.011001	FALSE	FALSE	FALSE	DELIRIUM	19	44711810	0.289958	0.128163	377277	outcome	TRUE	reported	textfile	19	45215081	0.0713	3.19669e-11	63926	ieu-b-2	Alzheimer's disease || id:ieu-b-2	TRUE	reported	igd	2	TRUE	0.0061549	395.883	502.042	0.01392
rs11767557	C	T	C	T	-0.1028	0.0662722	0.16438	FALSE	FALSE	FALSE	DELIRIUM	7	143412046	0.0608177	0.0353486	377277	outcome	TRUE	reported	textfile	7	143109139	0.0182	1.56099e-08	63926	ieu-b-2	Alzheimer's disease || id:ieu-b-2	TRUE	reported	igd	2	TRUE	0.00359955	230.929	502.042	0.2177
rs12151021	G	A	G	A	-0.1071	-0.00736228	0.729733	FALSE	FALSE	FALSE	DELIRIUM	19	1050875	0.803103	0.0295279	377277	outcome	TRUE	reported	textfile	19	1050874	0.0169	2.56201e-10	63926	ieu-b-2	Alzheimer's disease || id:ieu-b-2	TRUE	reported	igd	2	TRUE	0.00513315	329.824	502.042	0.338
rs12590654	A	G	A	G	-0.0906	-0.0370687	0.315053	FALSE	FALSE	FALSE	DELIRIUM	14	92472511	0.186973	0.0280911	377277	outcome	TRUE	reported	textfile	14	92938855	0.0157	8.72891e-09	63926	ieu-b-2	Alzheimer's disease || id:ieu-b-2	TRUE	reported	igd	2	TRUE	0.003668	235.337	502.042	0.337
rs139136389	T	C	T	C	-0.4938	-0.0199327	0.00466302	FALSE	FALSE	FALSE	DELIRIUM	19	44923879	0.922245	0.204215	377277	outcome	TRUE	reported	textfile	19	45427136	0.0851	6.42806e-09	63926	ieu-b-2	Alzheimer's disease || id:ieu-b-2	TRUE	reported	igd	2	TRUE	0.0122759	794.481	502.042	0.02584
rs150685845	G	A	G	A	0.5561	0.176078	0.0188507	FALSE	FALSE	FALSE	DELIRIUM	19	45171922	0.0737157	0.0984571	377277	outcome	TRUE	reported	textfile	19	45675180	0.0645	6.62064e-18	63926	ieu-b-2	Alzheimer's disease || id:ieu-b-2	TRUE	reported	igd	2	TRUE	0.0078877	508.222	502.042	0.01292
rs1582763	A	G	A	G	-0.1232	-0.0588582	0.282197	FALSE	FALSE	FALSE	DELIRIUM	11	60254475	0.0430933	0.0290974	377277	outcome	TRUE	reported	textfile	11	60021948	0.0149	1.18604e-16	63926	ieu-b-2	Alzheimer's disease || id:ieu-b-2	TRUE	reported	igd	2	TRUE	0.00701769	451.769	502.042	0.3628
rs3740688	T	G	T	G	0.0935	0.0793756	0.531674	FALSE	FALSE	FALSE	DELIRIUM	11	47358789	0.00241518	0.026164	377277	outcome	TRUE	reported	textfile	11	47380340	0.0144	9.70287e-11	63926	ieu-b-2	Alzheimer's disease || id:ieu-b-2	TRUE	reported	igd	2	TRUE	0.00433925	278.591	502.042	0.4573
rs3851179	C	T	C	T	0.1198	0.0308229	0.640501	FALSE	FALSE	FALSE	DELIRIUM	11	86157598	0.257849	0.027241	377277	outcome	TRUE	reported	textfile	11	85868640	0.0148	5.80898e-16	63926	ieu-b-2	Alzheimer's disease || id:ieu-b-2	TRUE	reported	igd	2	TRUE	0.00669687	430.977	502.042	0.3708
rs6733839	T	C	T	C	0.1693	0.0759633	0.373203	FALSE	FALSE	FALSE	DELIRIUM	2	127135234	0.00483938	0.0269609	377277	outcome	TRUE	reported	textfile	2	127892810	0.0154	4.02161e-28	63926	ieu-b-2	Alzheimer's disease || id:ieu-b-2	TRUE	reported	igd	2	TRUE	0.0135016	874.891	502.042	0.3797
rs679515	C	T	C	T	-0.1508	-0.0041824	0.807728	FALSE	FALSE	FALSE	DELIRIUM	1	207577223	0.899574	0.0331411	377277	outcome	TRUE	reported	textfile	1	207750568	0.0183	1.55489e-16	63926	ieu-b-2	Alzheimer's disease || id:ieu-b-2	TRUE	reported	igd	2	TRUE	0.00647726	416.752	502.042	0.172
rs72654445	A	G	A	G	-0.5425	-0.419857	0.0107704	FALSE	FALSE	FALSE	DELIRIUM	19	44913943	0.00315958	0.142239	377277	outcome	TRUE	reported	textfile	19	45417200	0.0811	2.26986e-11	63926	ieu-b-2	Alzheimer's disease || id:ieu-b-2	TRUE	reported	igd	2	TRUE	0.00636322	409.367	502.042	0.01093
rs73223431	T	C	T	C	0.0936	-0.0305992	0.362555	FALSE	FALSE	FALSE	DELIRIUM	8	27362470	0.259212	0.0271208	377277	outcome	TRUE	reported	textfile	8	27219987	0.0153	8.342e-10	63926	ieu-b-2	Alzheimer's disease || id:ieu-b-2	TRUE	reported	igd	2	TRUE	0.00396439	254.428	502.042	0.3459
rs7412	T	C	T	C	-0.4673	-0.125214	0.053813	FALSE	FALSE	FALSE	DELIRIUM	19	44908822	0.0280027	0.0569866	377277	outcome	TRUE	reported	textfile	19	45412079	0.0305	6.4003e-53	63926	ieu-b-2	Alzheimer's disease || id:ieu-b-2	TRUE	reported	igd	2	TRUE	0.025636	1681.87	502.042	0.06262
rs867230	A	C	A	C	0.1333	0.0415571	0.581238	FALSE	FALSE	FALSE	DELIRIUM	8	27610986	0.11815	0.0265951	377277	outcome	TRUE	reported	textfile	8	27468503	0.0158	3.49221e-17	63926	ieu-b-2	Alzheimer's disease || id:ieu-b-2	TRUE	reported	igd	2	TRUE	0.00854035	550.636	502.042	0.4016
rs9381563	T	C	T	C	-0.0821	-0.0121276	0.745569	FALSE	FALSE	FALSE	DELIRIUM	6	47464901	0.687178	0.0301166	377277	outcome	TRUE	reported	textfile	6	47432637	0.0148	2.934e-08	63926	ieu-b-2	Alzheimer's disease || id:ieu-b-2	TRUE	reported	igd	2	TRUE	0.00294356	188.72	502.042	0.3221

## Sheet: Supplementary Table S3
SNP	effect_allele.exposure	other_allele.exposure	effect_allele.outcome	other_allele.outcome	beta.exposure	beta.outcome	eaf.exposure	eaf.outcome	remove	palindromic	ambiguous	id.outcome	chr.outcome	pos.outcome	pval.outcome	se.outcome	samplesize.outcome	outcome	mr_keep.outcome	pval_origin.outcome	data_source.outcome	chr.exposure	pos.exposure	se.exposure	pval.exposure	samplesize.exposure	exposure	mr_keep.exposure	pval_origin.exposure	id.exposure	data_source.exposure	action	mr_keep	R2	F	FMean
rs10792832	A	G	A	G	-0.1118	-0.0284979	0.365419	0.35874	FALSE	FALSE	FALSE	DELIRIUM	11	86156833	0.29569	0.0272519	377277	outcome	TRUE	reported	textfile	11	85867875	0.0102	5.722e-28	398058	exposure	TRUE	reported	AD.csv	textfile	2	TRUE	0.00579684	2320.92	1534.37
rs114812713	C	G	C	G	0.2139	0.0461637	0.0321543	0.0100267	FALSE	TRUE	FALSE	DELIRIUM	6	41066261	0.72674	0.132098	377277	outcome	TRUE	reported	textfile	6	41034000	0.0293	2.775e-13	395774	exposure	TRUE	reported	AD.csv	textfile	2	TRUE	0.00284771	1130.26	1534.37
rs12151021	A	G	A	G	0.0806	0.00736228	0.320621	0.270267	FALSE	FALSE	FALSE	DELIRIUM	19	1050875	0.803103	0.0295279	377277	outcome	TRUE	reported	textfile	19	1050874	0.0113	8.635e-13	361399	exposure	TRUE	reported	AD.csv	textfile	2	TRUE	0.00283011	1025.7	1534.37
rs12590654	A	G	A	G	-0.081	-0.0370687	0.31551	0.315053	FALSE	FALSE	FALSE	DELIRIUM	14	92472511	0.186973	0.0280911	377277	outcome	TRUE	reported	textfile	14	92938855	0.0107	4.985e-14	398058	exposure	TRUE	reported	AD.csv	textfile	2	TRUE	0.00283387	1131.24	1534.37
rs12926883	T	C	T	C	-0.0649	-0.0314294	0.520038	0.482563	FALSE	FALSE	FALSE	DELIRIUM	16	79538543	0.229058	0.0261305	377277	outcome	TRUE	reported	textfile	16	79572440	0.0101	1.406e-10	361399	exposure	TRUE	reported	AD.csv	textfile	2	TRUE	0.00210262	761.483	1534.37
rs139136389	T	C	T	C	-0.3454	-0.0199327	0.0113971	0.00466302	FALSE	FALSE	FALSE	DELIRIUM	19	44923879	0.922245	0.204215	377277	outcome	TRUE	reported	textfile	19	45427136	0.0633	4.853e-08	153652	exposure	TRUE	reported	AD.csv	textfile	2	TRUE	0.00268839	414.185	1534.37
rs148601586	C	G	C	G	-0.6298	-0.613064	0.989498	0.997318	FALSE	TRUE	FALSE	DELIRIUM	19	44843409	0.00581407	0.222279	377277	outcome	TRUE	reported	textfile	19	45346666	0.0614	1.052e-24	330614	exposure	TRUE	reported	AD.csv	textfile	2	TRUE	0.00824374	2748.13	1534.37
rs150685845	A	G	A	G	-0.4696	-0.176078	0.983209	0.981149	FALSE	FALSE	FALSE	DELIRIUM	19	45171922	0.0737157	0.0984571	377277	outcome	TRUE	reported	textfile	19	45675180	0.052	1.786e-19	196994	exposure	TRUE	reported	AD.csv	textfile	2	TRUE	0.00728131	1444.88	1534.37
rs1532276	T	C	T	C	-0.0952	-0.0465311	0.391365	0.418176	FALSE	FALSE	FALSE	DELIRIUM	8	27608640	0.0787952	0.0264724	377277	outcome	TRUE	reported	textfile	8	27466157	0.0103	2.287e-20	398058	exposure	TRUE	reported	AD.csv	textfile	2	TRUE	0.00431761	1726.1	1534.37
rs17125944	T	C	T	C	-0.1132	0.00629406	0.903372	0.903708	FALSE	FALSE	FALSE	DELIRIUM	14	52933911	0.886767	0.0442011	377277	outcome	TRUE	reported	textfile	14	53400629	0.0168	1.518e-11	398058	exposure	TRUE	reported	AD.csv	textfile	2	TRUE	0.00223714	892.504	1534.37
rs190651665	T	G	T	G	0.1939	0.0851026	0.9764	0.993003	FALSE	FALSE	FALSE	DELIRIUM	19	44952846	0.590797	0.158277	377277	outcome	TRUE	reported	textfile	19	45456103	0.0329	3.938e-09	395774	exposure	TRUE	reported	AD.csv	textfile	2	TRUE	0.00173271	686.947	1534.37
rs34294852	T	C	T	C	-0.0647	0.00671387	0.755174	0.763445	FALSE	FALSE	FALSE	DELIRIUM	5	151053886	0.826185	0.0305735	377277	outcome	TRUE	reported	textfile	5	150433447	0.0115	1.913e-08	398058	exposure	TRUE	reported	AD.csv	textfile	2	TRUE	0.0015479	617.106	1534.37
rs347117	T	C	T	C	-0.0574	0.0052296	0.342942	0.460607	FALSE	FALSE	FALSE	DELIRIUM	15	58708758	0.841291	0.0261163	377277	outcome	TRUE	reported	textfile	15	59000957	0.0105	4.015e-08	398058	exposure	TRUE	reported	AD.csv	textfile	2	TRUE	0.00148484	591.927	1534.37
rs34857299	A	T	A	T	-0.0705	-0.0771372	0.22688	0.204663	FALSE	TRUE	FALSE	DELIRIUM	7	100276574	0.017354	0.0324226	377277	outcome	TRUE	reported	textfile	7	99874197	0.0125	1.598e-08	361399	exposure	TRUE	reported	AD.csv	textfile	2	TRUE	0.00174362	631.24	1534.37
rs3740688	T	G	T	G	0.0697	0.0793756	0.527956	0.531674	FALSE	FALSE	FALSE	DELIRIUM	11	47358789	0.00241518	0.026164	377277	outcome	TRUE	reported	textfile	11	47380340	0.01	2.733e-12	398058	exposure	TRUE	reported	AD.csv	textfile	2	TRUE	0.00242145	966.213	1534.37
rs3781832	T	G	T	G	-0.0908	-0.0489032	0.0993175	0.116418	FALSE	FALSE	FALSE	DELIRIUM	11	121565561	0.227292	0.0405041	377277	outcome	TRUE	reported	textfile	11	121436270	0.0159	1.16e-08	398058	exposure	TRUE	reported	AD.csv	textfile	2	TRUE	0.00147503	588.01	1534.37
rs4335021	T	C	T	C	0.0836	0.0231298	0.404464	0.359077	FALSE	FALSE	FALSE	DELIRIUM	6	32418842	0.393771	0.0271222	377277	outcome	TRUE	reported	textfile	6	32386619	0.0108	8.53e-15	389745	exposure	TRUE	reported	AD.csv	textfile	2	TRUE	0.0033669	1316.66	1534.37
rs6014724	A	G	A	G	0.1287	-0.0498886	0.924249	0.947327	FALSE	FALSE	FALSE	DELIRIUM	20	56423488	0.396483	0.0588366	377277	outcome	TRUE	reported	textfile	20	54998544	0.0188	7.5e-12	361399	exposure	TRUE	reported	AD.csv	textfile	2	TRUE	0.00231934	840.153	1534.37
rs6733839	T	C	T	C	0.146	0.0759633	0.383758	0.373203	FALSE	FALSE	FALSE	DELIRIUM	2	127135234	0.00483938	0.0269609	377277	outcome	TRUE	reported	textfile	2	127892810	0.0103	1.759e-45	398058	exposure	TRUE	reported	AD.csv	textfile	2	TRUE	0.0100819	4054.05	1534.37
rs679515	T	C	T	C	0.1279	0.0041824	0.185937	0.192272	FALSE	FALSE	FALSE	DELIRIUM	1	207577223	0.899574	0.0331411	377277	outcome	TRUE	reported	textfile	1	207750568	0.0125	2.02e-24	398058	exposure	TRUE	reported	AD.csv	textfile	2	TRUE	0.00495216	1981.05	1534.37
rs7068614	A	T	A	T	-0.0748	-0.00676114	0.249247	0.276033	FALSE	TRUE	FALSE	DELIRIUM	10	11679478	0.81611	0.0290738	377277	outcome	TRUE	reported	textfile	10	11721477	0.0114	6.259e-11	361399	exposure	TRUE	reported	AD.csv	textfile	2	TRUE	0.00209392	758.324	1534.37
rs72654445	A	G	A	G	-0.4209	-0.419857	0.0134554	0.0107704	FALSE	FALSE	FALSE	DELIRIUM	19	44913943	0.00315958	0.142239	377277	outcome	TRUE	reported	textfile	19	45417200	0.064	4.828e-11	188776	exposure	TRUE	reported	AD.csv	textfile	2	TRUE	0.00470328	892.053	1534.37
rs7412	T	C	T	C	-0.4776	-0.125214	0.0633473	0.053813	FALSE	FALSE	FALSE	DELIRIUM	19	44908822	0.0280027	0.0569866	377277	outcome	TRUE	reported	textfile	19	45412079	0.0214	1.65e-110	397842	exposure	TRUE	reported	AD.csv	textfile	2	TRUE	0.0270686	11068.6	1534.37
rs755951	A	C	A	C	-0.0609	0.0426093	0.59349	0.636786	FALSE	FALSE	FALSE	DELIRIUM	8	27369273	0.116238	0.0271265	377277	outcome	TRUE	reported	textfile	8	27226790	0.0103	3.018e-09	361399	exposure	TRUE	reported	AD.csv	textfile	2	TRUE	0.00178957	647.905	1534.37
rs7584040	T	C	T	C	0.0762	-0.00260267	0.210767	0.168999	FALSE	FALSE	FALSE	DELIRIUM	2	127105648	0.940356	0.0347847	377277	outcome	TRUE	reported	textfile	2	127863224	0.0119	1.609e-10	398058	exposure	TRUE	reported	AD.csv	textfile	2	TRUE	0.00193174	770.427	1534.37
rs7730175	T	C	T	C	-0.0744	-0.0117914	0.161347	0.157323	FALSE	FALSE	FALSE	DELIRIUM	5	157092549	0.741957	0.0358115	377277	outcome	TRUE	reported	textfile	5	156519560	0.0135	3.489e-08	361399	exposure	TRUE	reported	AD.csv	textfile	2	TRUE	0.00149802	542.193	1534.37
rs7933202	A	C	A	C	0.1152	0.0423373	0.612376	0.696994	FALSE	FALSE	FALSE	DELIRIUM	11	60169453	0.13646	0.0284314	377277	outcome	TRUE	reported	textfile	11	59936926	0.0101	4.845e-30	398058	exposure	TRUE	reported	AD.csv	textfile	2	TRUE	0.00630034	2523.79	1534.37
rs9381563	T	C	T	C	-0.0716	-0.0121276	0.688065	0.745569	FALSE	FALSE	FALSE	DELIRIUM	6	47464901	0.687178	0.0301166	377277	outcome	TRUE	reported	textfile	6	47432637	0.0105	9.004e-12	361399	exposure	TRUE	reported	AD.csv	textfile	2	TRUE	0.00220064	797.06	1534.37
rs9640384	T	C	T	C	-0.0612	-0.0037024	0.636225	0.727966	FALSE	FALSE	FALSE	DELIRIUM	7	143432985	0.899982	0.029458	377277	outcome	TRUE	reported	textfile	7	143130078	0.0107	9.705e-09	361399	exposure	TRUE	reported	AD.csv	textfile	2	TRUE	0.00173371	627.646	1534.37

## Sheet: Supplementary Table S4
					The results of the initial reverse Mendelian randomization analysis
id.exposure	id.outcome	outcome	exposure	method	nsnp	b	se	pval	lo_ci	up_ci	or	or_lci95	or_uci95
finn-b-F5_DELIRIUM	ieu-b-2	Alzheimer's disease || id:ieu-b-2	|| id:finn-b-F5_DELIRIUM	Inverse variance weighted	7	-0.00277111	0.0129728	0.830852	-0.0281979	0.0226556	0.997233	0.972196	1.02291
finn-b-F5_DELIRIUM	ieu-b-2	Alzheimer's disease || id:ieu-b-2	|| id:finn-b-F5_DELIRIUM	MR Egger	7	-0.0071469	0.0149578	0.652948	-0.0364643	0.0221705	0.992879	0.964193	1.02242
finn-b-F5_DELIRIUM	ieu-b-2	Alzheimer's disease || id:ieu-b-2	|| id:finn-b-F5_DELIRIUM	Weighted median	7	-0.00537871	0.0148821	0.717785	-0.0345476	0.0237902	0.994636	0.966042	1.02408
finn-b-F5_DELIRIUM	ieu-b-2	Alzheimer's disease || id:ieu-b-2	|| id:finn-b-F5_DELIRIUM	Weighted mode	7	-0.00555982	0.0156625	0.734751	-0.0362583	0.0251386	0.994456	0.964391	1.02546

## Sheet: Supplementary Table s5
				The results of the replicated reverse Mendelian randomization analysis
id.exposure	id.outcome	outcome	exposure	method	nsnp	b	se	pval	lo_ci	up_ci	or	or_lci95	or_uci95
DELIRIUM	Alzheimer¡¯s disease	outcome	exposure	Inverse variance weighted	13	0.0166563	0.0227571	0.464219	-0.0279476	0.0612603	1.0168	0.972439	1.06318
DELIRIUM	Alzheimer¡¯s disease	outcome	exposure	MR Egger	13	0.0737746	0.043006	0.114257	-0.0105171	0.158066	1.07656	0.989538	1.17124
DELIRIUM	Alzheimer¡¯s disease	outcome	exposure	Weighted median	13	0.00581138	0.0301404	0.847108	-0.0532639	0.0648866	1.00583	0.94813	1.06704
DELIRIUM	Alzheimer¡¯s disease	outcome	exposure	Weighted mode	13	0.00967069	0.0352639	0.788566	-0.0594466	0.078788	1.00972	0.942286	1.08197

## Sheet: legends
Supplementary Material Legends
Supplementary Table 1. Summary information of GWAS datasets used for Alzheimer’s disease and delirium in the initial Mendelian randomization analysis.
Supplementary Table 2. List of SNPs used in the initial Mendelian randomization analysis after quality control procedures, including effect alleles and corresponding statistics.
Supplementary Table 3. SNPs included in the replicated Mendelian randomization analysis with detailed characteristics and harmonized effect estimates.
Supplementary Table 4. Results of reverse Mendelian randomization analysis with delirium as exposure and Alzheimer’s disease as outcome.
Supplementary Table 5. Sensitivity analyses results, including heterogeneity tests, MR-Egger intercepts, and MR-PRESSO global test.
